# Supplementary material for: The activation of iron deficiency responses of grapevine rootstocks is dependent to the availability of the nitrogen forms
Source: BMC Plant Biol. 2024 Mar 26;24:218. doi: 10.1186/s12870-024-04906-y (PMC10964708; doi:10.1186/s12870-024-04906-y)
Supplement: Supplementary file 2 — Supplementary Material 2 [file 12870_2024_4906_MOESM2_ESM.xlsx]

## Sheet: S1
Table S1. Mineral element concentrations of the root, young leaves (yL), and old leaves (oL) of two grapevine rootstocks, 3309C, and Fercal grown in Fe-sufficient and Fe-deficient (-Fe) in interaction with two Nitrogen forms. Values are means ± SE . Significant differences between treatments for each rootstock are indicated with different letters. (α < 0.05, Welch-ANOVA and Tukey or Games-Howell …
Genotype	Treatment		N	P	K	Ca	Mg	S	Fe	Zn	Mn
			%	%	%	%	%	%	(mg kg-1)	(mg kg-1)	(mg kg-1)
3309C		yL	4.02 ± 0.20	0.85 ± 0.12 abc	1.07 ± 0.09 bc	2.12 ± 0.17 b	0.45 ± 0.01 b	0.17 ± 0.01	71.4 ± 2.90 a	21.2 ± 3.2 b	158.8 ± 25.8 bc
	N1A0 / +Fe	oL	3.06 ± 0.19 a	1.29 ± 0.34	0.86 ± 0.09	3.42 ± 0.51 b	0.55 ± 0.05 ab	0.18 ± 0.01 b	82.1 ± 2.50 b	30.4 ± 12.3	274.1 ± 20.2 a
		root	3.50 ± 0.18	0.95 ± 0.06 b	1.69 ± 0.27 c	1.81 ± 0.06	0.72 ± 0.06 a	0.76 ± 0.13 b	3367.8 ± 679 a	49.9 ± 4.5	345.3 ± 54.6 b
		yL	4.26 ± 0.44	1.10 ± 0.15 a	2.23 ± 0.60 a	3.11 ± 0.42 a	0.61 ± 0.05 a	0.35 ± 0.05	29.4 ± 7.20 c	41.8 ± 5.3 a	273.8 ± 46.2 a
	N1A0 / -Fe	oL	2.58 ± 0.03 b	1.36 ± 0.17	0.58 ± 0.16	4.52 ± 0.23 a	0.63 ± 0.07 a	0.17 ± 0.03 b	55.2 ± 8.50 c	23.3 ± 6.1	305.9 ± 11.5 a
		root	3.30 ± 0.15	1.47 ± 0.21 a	2.99 ± 0.27 a	1.59 ± 0.13	0.75 ± 0.07 a	0.82 ± 0.11 b	560.2 ± 280 b	57.3 ± 3.1	431.4 ± 47.5 a
		yL	4.08 ± 0.31	0.77 ± 0.05 b	1.05 ± 0.07 b	1.10 ± 0.14 d	0.34 ± 0.02 c	0.25 ± 0.03	79.9 ± 3.70 a	33.4 ± 18.4 ab	103.9 ± 12.6 c
	N1A1 / +Fe	oL	3.44 ± 0.17 a	1.16 ± 0.11	0.94 ± 0.06	2.25 ± 0.25 c	0.45 ± 0.01 b	0.31 ± 0.01 a	155.6 ± 10.8 a	28.4 ± 7.6	215.5 ± 4.5 b
		root	4.92 ± 2.39	0.75 ± 0.08 c	2.31 ± 0.26 b	0.72 ± 0.04	0.24 ± 0.05 c	1.12 ± 0.21 a	378.8 ± 42.9 b	40.4 ± 3.3	87.4 ± 23.9 d
		yL	3.49 ± 0.58	0.65 ± 0.04 c	0.90 ± 0.04 c	1.62 ± 0.11 c	0.44 ± 0.02 b	0.30 ± 0.02	40.0 ± 5.60 b	37.6 ± 8.0 ab	213.2 ± 30.0 b
	N1A1 / -Fe	oL	3.17 ± 0.18 a	1.10 ± 0.19	0.71 ± 0.18	2.76 ± 0.22 bc	0.52 ± 0.06 ab	0.35 ± 0.06 a	59.7 ± 3.60 c	31.8 ± 5.1	303.6 ± 21.1 a
		root	4.38 ± 0.67	0.94 ± 0.05 b	2.29 ± 0.11 b	0.89 ± 0.03	0.40 ± 0.08 b	1.21 ± 0.11 a	179.4 ± 24.0 b	37.4 ± 5.4	161.1 ± 17.1 c
Fercal		yL	2.97 ± 0.34 bc	0.91 ± 0.03	1.12 ± 0.06	1.35 ± 0.26 b	0.33 ± 0.03 ab	0.19 ± 0.02	58.1 ± 11.2 abc	17.8 ± 1.2	97.6 ± 26.1 b
	N1A0 / +Fe	oL	2.59 ± 0.06 ab	2.02 ± 0.1	0.85 ± 0.05	3.56 ± 0.23 ab	0.54 ± 0.04 ab	0.13 ± 0.01 b	61.9 ± 12.3 b	16.7 ± 2.2	213.7 ± 48.9
		root	3.34 ± 0.29 b	0.99 ± 0.19 a	1.52 ± 0.70 bc	2.13 ± 0.23 a	0.59 ± 0.13	0.58 ± 0.21 b	4058.3 ± 770 a	66.1 ± 21.5 b	347.5 ± 77.6 b
		yL	2.76 ± 0.28 c	1.26 ± 0.35	1.21 ± 0.16	2.01 ± 0.43 a	0.50 ± 0.07 a	0.24 ± 0.01	26.4 ± 5.90 c	44.8 ± 27.0	183.7 ± 47.6 ab
	N1A0 / -Fe	oL	2.28 ± 0.11 b	1.98 ± 0.05	0.95 ± 0.11	3.69 ± 0.17 a	0.60 ± 0.04 a	0.16 ± 0.03 b	25.9 ± 5.60 c	31.4 ± 8.1	201.4 ± 20.6
		root	3.55 ± 0.29 b	0.60 ± 0.11 b	0.84 ± 0.32 c	1.65 ± 0.14 b	0.39 ± 0.13	0.46 ± 0.09 b	427.3 ± 177 c	189.9 ± 81.9 a	588.4 ± 203 a
		yL	3.40 ± 016 ab	1.08 ± 0.15	1.14 ± 0.19	1.23 ± 0.16 b	0.32 ± 0.06 b	0.25 ± 0.03	88.9 ± 17.0 a	22.9 ± 2.4	153.8 ± 22.1 ab
	N1A1 / +Fe	oL	3.08 ± 0.28 a	2.16 ± 0.28	0.96 ± 0.15	2.71 ± 0.47 b	0.47 ± 0.04 bc	0.22 ± 0.07 ab	144.5 ± 13.5 a	27.1 ± 7.1	230.1 ± 71.1
		root	3.95 ± 0.15 a	0.98 ± 0.22 a	2.22 ± 1.07 ab	1.50 ± 0.18 b	0.42 ± 0.08	1.18 ± 0.32 a	2369.6 ± 685 b	33.6 ± 5.2 b	223.3 ± 111.7 b
		yL	3.69 ± 0.29 a	1.33 ± 0.17	1.26 ± 0.15	1.70 ± 0.17 ab	0.39 ± 0.02 ab	0.34 ± 0.02	42.1 ± 5.2 b	28.1 ± 2.7	194.2 ± 22.8 a
	N1A1 / -Fe	oL	2.95 ± 0.22 a	1.71 ± 0.3	0.97 ± 0.18	2.68 ± 0.39 b	0.41 ± 0.06 c	0.29 ± 0.05 a	54.6 ± 17 bc	32.6 ± 7.9	238.3 ± 53.2
		root	3.44 ± 0.22 b	0.99 ± 0.14 a	2.89 ± 0.34 a	1.00 ± 0.09 c	0.44 ± 0.03	1.24 ± 0.21 a	280.2 ± 264 c	38.3 ± 3.6 b	182.6 ± 32.1 b

## Sheet: S2
Table S2. The top enriched Gene Ontology terms of Molecular Function (MF) related to up-regulated and down-regulated DEGs (differentially expressed genes) for Fercal (-Fe vs +Fe), and 3309C (-Fe vs +Fe) under N1A0 nitrogen form.
Comparison	DEGs	GO Molecular Function	Gene number	Fold enrichment	FDR
Fercal N1A0 (-Fe vs +Fe)	Upregulated	GO:0043621 protein self-association	22	12.829	1.21e-16
	Upregulated	GO:0051082 unfolded protein binding	29	7.83681	6.4e-16
	Upregulated	GO:0005506 iron ion binding	27	2.81332	0.000206
	Upregulated	GO:0004497 monooxygenase activity	23	2.41165	0.00615
	Upregulated	GO:0020037 heme binding	26	2.40059	0.00328
	Upregulated	GO:0046906 tetrapyrrole binding	26	2.29234	0.00591
	Upregulated	GO:0046914 transition metal ion binding	61	1.68964	0.00328
	Downregulated	GO:0004805 trehalose-phosphatase activity	6	10.4745	0.00212
	Downregulated	GO:0008574 plus-end-directed microtubule motor activity	6	9.81988	0.00246
	Downregulated	GO:0015301 anion:anion antiporter activity	5	9.35227	0.00565
	Downregulated	GO:0140323 solute:anion antiporter activity	5	9.35227	0.00565
	Downregulated	GO:0008271 secondary active sulfate transmembrane transporter activity	5	8.72878	0.00758
	Downregulated	GO:0015116 sulfate transmembrane transporter activity	5	7.27399	0.015
	Downregulated	GO:0019203 carbohydrate phosphatase activity	6	6.54659	0.00912
	Downregulated	GO:0003777 microtubule motor activity	11	4.43154	0.00253
	Downregulated	GO:0080043 quercetin 3-O-glucosyltransferase activity	6	4.24643	0.0476
	Downregulated	GO:0080044 quercetin 7-O-glucosyltransferase activity	6	4.24643	0.0476
3309C N1A0 (-Fe vs +Fe)	Upregulated	GO:0004364 glutathione transferase activity	10	7.32353	5.84e-05
	Upregulated	GO:0080043 quercetin 3-O-glucosyltransferase activity	5	6.72973	0.0273
	Upregulated	GO:0080044 quercetin 7-O-glucosyltransferase activity	5	6.72973	0.0273
	Upregulated	GO:0005506 iron ion binding	30	4.68339	6.84e-10
	Upregulated	GO:0004497 monooxygenase activity	28	4.39874	4.36e-09
	Upregulated	GO:0016705 oxidoreductase activity acting on paired donors with incorporation or reduction of molecular oxygen	30	4.23229	3.17e-09
	Upregulated	GO:0046906 tetrapyrrole binding	31	4.09496	3.17e-09
	Upregulated	GO:0020037 heme binding	29	4.01167	1.42e-08
	Upregulated	GO:0016765 transferase activity transferring alkyl or aryl (other than methyl) groups	11	3.40248	0.0168
	Upregulated	GO:0046914 transition metal ion binding	43	1.7845	0.00629
	Downregulated	GO:0005372 water transmembrane transporter activity	7	23.2563	1.53e-06
	Downregulated	GO:0015250 water channel activity	7	23.2563	1.53e-06
	Downregulated	GO:0015103 inorganic anion transmembrane transporter activity	9	6.73825	0.000462
	Downregulated	GO:0046915 transition metal ion transmembrane transporter activity	6	4.55634	0.0314
	Downregulated	GO:0015267 channel activity	9	3.21084	0.0314
	Downregulated	GO:0022803 passive transmembrane transporter activity	9	3.21084	0.0314
	Downregulated	GO:0000981 DNA-binding transcription factor activity RNA polymerase II-specific	10	2.96968	0.0314
	Downregulated	GO:0015318 inorganic molecular entity transmembrane transporter activity	25	2.90795	0.000178
	Downregulated	GO:0046906 tetrapyrrole binding	16	2.25601	0.0314

## Sheet: S3
Table S3. The top enriched Gene Ontology terms of Molecular Function (MF) related to up-regulated and down-regulated DEGs (differentially expressed genes) for Fercal (-Fe vs +Fe), and 3309C (-Fe vs +Fe) under N1A1 nitrogen form.
Comparison	DEGs	GO Molecular Function	Gene number	Fold enrichment	FDR
Fercal N1A1 (-Fe vs +Fe)	Upregulated	GO:0004089 carbonate dehydratase activity	7	3.96806	0.0129
	Upregulated	GO:0004869 cysteine-type endopeptidase inhibitor activity	7	3.96806	0.0129
	Upregulated	GO:0016762 xyloglucan:xyloglucosyl transferase activity	21	3.45605	1.73e-06
	Upregulated	GO:0050350 trihydroxystilbene synthase activity	9	3.27972	0.0146
	Upregulated	GO:0043621 protein self-association	37	3.19943	5.05e-10
	Upregulated	GO:0004866 endopeptidase inhibitor activity	13	3.15825	0.002
	Upregulated	GO:0030414 peptidase inhibitor activity	13	3.15825	0.002
	Upregulated	GO:0061135 endopeptidase regulator activity	13	3.0147	0.00334
	Upregulated	GO:0005388 P-type calcium transporter activity	20	2.91531	0.000197
	Upregulated	GO:0061134 peptidase regulator activity	13	2.88362	0.00516
	Downregulated	GO:0016837 carbon-oxygen lyase activity acting on polysaccharides	7	3.95075	0.0348
	Downregulated	GO:0030570 pectate lyase activity	7	3.95075	0.0348
	Downregulated	GO:0015205 nucleobase transmembrane transporter activity	9	3.17471	0.0445
	Downregulated	GO:0035673 oligopeptide transmembrane transporter activity	17	2.59316	0.00783
	Downregulated	GO:1904680 peptide transmembrane transporter activity	17	2.59316	0.00783
	Downregulated	GO:0003777 microtubule motor activity	29	2.51806	0.000203
	Downregulated	GO:0042887 amide transmembrane transporter activity	17	2.28445	0.0366
	Downregulated	GO:0003774 cytoskeletal motor activity	31	2.08288	0.00362
	Downregulated	GO:0004714 transmembrane receptor protein tyrosine kinase activity	26	2.03809	0.0156
	Downregulated	GO:0008017 microtubule binding	47	1.84212	0.00191
3309C N1A1 (-Fe vs +Fe)	Upregulated	GO:0016717 oxidoreductase activity acting on paired donors with oxidation of a pair of donors resulting in the reduction of molecular oxygen to two molecules of water	9	5.59024	0.00161
	Upregulated	GO:0016157 sucrose synthase activity	5	5.27967	0.0438
	Upregulated	GO:0005375 copper ion transmembrane transporter activity	7	4.9277	0.0137
	Upregulated	GO:0046910 pectinesterase inhibitor activity	10	3.7712	0.0116
	Upregulated	GO:0016762 xyloglucan:xyloglucosyl transferase activity	11	3.74687	0.00747
	Upregulated	GO:0004650 polygalacturonase activity	13	3.51978	0.00539
	Upregulated	GO:0045330 aspartyl esterase activity	14	3.51978	0.00325
	Upregulated	GO:0030599 pectinesterase activity	14	3.28513	0.00559
	Upregulated	GO:0046915 transition metal ion transmembrane transporter activity	18	2.75461	0.00594
	Upregulated	GO:0008422 beta-glucosidase activity	16	2.34652	0.0391
	Downregulated	GO:0008061 chitin binding	18	5.6534	2.25e-10
	Downregulated	GO:0018822 nitrile hydratase activity	8	5.02524	0.000401
	Downregulated	GO:0047427 cyanoalanine nitrilase activity	8	5.02524	0.000401
	Downregulated	GO:0016844 strictosidine synthase activity	10	4.93551	5.72e-05
	Downregulated	GO:0050350 trihydroxystilbene synthase activity	10	4.93551	5.72e-05
	Downregulated	GO:0080030 methyl indole-3-acetate esterase activity	6	4.60647	0.00704
	Downregulated	GO:0080031 methyl salicylate esterase activity	6	4.60647	0.00704
	Downregulated	GO:0080032 methyl jasmonate esterase activity	6	4.60647	0.00704
	Downregulated	GO:0000257 nitrilase activity	8	4.60647	0.000878
	Downregulated	GO:0004568 chitinase activity	16	4.60647	3.13e-07

## Sheet: S4
Table S4. The top enriched Gene Ontology terms of Biological Process (BP) related to up-regulated and down-regulated DEGs (differentially expressed genes) for Fercal (-Fe vs +Fe), and 3309C (-Fe vs +Fe) under N1A0 nitrogen form.
Comparison	DEGs	GO Biological Process (BP)	Gene number	Fold enrichment	FDR
Fercal N1A0 (-Fe vs +Fe)	Upregulated	GO:0042542 response to hydrogen peroxide	22	17.4871	4.91e-20
	Upregulated	GO:0051259 protein complex oligomerization	21	16.3293	1.51e-18
	Upregulated	GO:0009408 response to heat	32	11.6797	7.72e-23
	Upregulated	GO:0000302 response to reactive oxygen species	23	10.5473	1.92e-15
	Upregulated	GO:0009266 response to temperature stimulus	35	7.45188	1.51e-18
	Upregulated	GO:0009651 response to salt stress	24	7.40049	1.56e-12
	Upregulated	GO:0034605 cellular response to heat	5	7.15381	0.0345
	Upregulated	GO:0006970 response to osmotic stress	24	6.35894	4.78e-11
	Upregulated	GO:0006457 protein folding	35	5.79591	4.86e-15
	Upregulated	GO:0010035 response to inorganic substance	30	5.7692	9.85e-13
	Downregulated	GO:0006880 intracellular sequestering of iron ion	6	12.4305	0.000953
	Downregulated	GO:0051238 sequestering of metal ion	6	11.5426	0.00104
	Downregulated	GO:2000022 regulation of jasmonic acid mediated signaling pathway	5	9.61886	0.0082
	Downregulated	GO:0006826 iron ion transport	8	9.36793	0.000948
	Downregulated	GO:0005992 trehalose biosynthetic process	6	8.9776	0.00337
	Downregulated	GO:0009850 auxin metabolic process	6	8.9776	0.00337
	Downregulated	GO:0005991 trehalose metabolic process	6	8.07984	0.00523
	Downregulated	GO:0006879 cellular iron ion homeostasis	8	7.98009	0.000953
	Downregulated	GO:1902358 sulfate transmembrane transport	5	7.48134	0.0215
3309C N1A0 (-Fe vs +Fe)	Upregulated	GO:0048511 rhythmic process	9	9.7397	0.000231
	Upregulated	GO:0007623 circadian rhythm	7	8.24868	0.00532
	Upregulated	GO:0006749 glutathione metabolic process	10	6.31277	0.0016
	Upregulated	GO:0006575 cellular modified amino acid metabolic process	10	4.20851	0.0224
	Upregulated	GO:0009266 response to temperature stimulus	11	3.47202	0.0476
	Upregulated	GO:0009628 response to abiotic stimulus	24	2.37435	0.0164
	Downregulated	GO:0006833 water transport	7	21.2558	6.47e-06
	Downregulated	GO:0042044 fluid transport	7	21.2558	6.47e-06
	Downregulated	GO:0006826 iron ion transport	5	11.222	0.00919
	Downregulated	GO:0006879 cellular iron ion homeostasis	5	9.55948	0.0113
	Downregulated	GO:0046916 cellular transition metal ion homeostasis	6	6.88283	0.0116
	Downregulated	GO:0055072 iron ion homeostasis	5	5.86605	0.0397
	Downregulated	GO:0098661 inorganic anion transmembrane transport	5	5.611	0.0459
	Downregulated	GO:0009873 ethylene-activated signaling pathway	5	5.49162	0.0468
	Downregulated	GO:0071369 cellular response to ethylene stimulus	5	5.37721	0.0468
	Downregulated	GO:0015698 inorganic anion transport	9	5.27944	0.00837

## Sheet: S5
Table S5. The top enriched Gene Ontology terms of Biological Process (BP) related to up-regulated and down-regulated DEGs (differentially expressed genes) for Fercal (-Fe vs +Fe), and 3309C (-Fe vs +Fe) under N1A1 nitrogen form.
Comparison	DEGs	GO Biological Process (BP)	Gene number	Fold enrichment	FDR
Fercal N1A1 (-Fe vs +Fe)	Upregulated	GO:0042542 response to hydrogen peroxide	39	4.36214	1.01e-17
	Upregulated	GO:0080037 negative regulation of cytokinin-activated signaling pathway	6	3.9427	0.046
	Upregulated	GO:0051259 protein complex oligomerization	36	3.86224	1.16e-13
	Upregulated	GO:0006116 NADH oxidation	7	3.67985	0.0368
	Upregulated	GO:0030638 polyketide metabolic process	9	3.63942	0.00898
	Upregulated	GO:0030639 polyketide biosynthetic process	9	3.63942	0.00898
	Upregulated	GO:0009065 glutamine family amino acid catabolic process	10	3.50462	0.00649
	Upregulated	GO:0010466 negative regulation of peptidase activity	13	3.25429	0.00251
	Upregulated	GO:0010951 negative regulation of endopeptidase activity	13	3.25429	0.00251
	Upregulated	GO:0045861 negative regulation of proteolysis	13	3.25429	0.00251
	Downregulated	GO:0015851 nucleobase transport	9	3.22539	0.0467
	Downregulated	GO:0006270 DNA replication initiation	13	2.76083	0.027
	Downregulated	GO:0009664 plant-type cell wall organization	21	2.7367	0.00192
	Downregulated	GO:0035672 oligopeptide transmembrane transport	17	2.70774	0.00755
	Downregulated	GO:0007018 microtubule-based movement	29	2.55826	0.00035
	Downregulated	GO:0006857 oligopeptide transport	18	2.29361	0.0316
	Downregulated	GO:0015833 peptide transport	19	2.26972	0.027
	Downregulated	GO:0006353 DNA-templated transcription termination	25	2.17198	0.0105
	Downregulated	GO:0006928 movement of cell or subcellular component	32	2.13359	0.00435
	Downregulated	GO:0044772 mitotic cell cycle phase transition	27	2.09215	0.0105
3309C N1A1 (-Fe vs +Fe)	Upregulated	GO:0010143 cutin biosynthetic process	5	7.41846	0.0134
	Upregulated	GO:0006825 copper ion transport	7	6.05841	0.0048
	Upregulated	GO:0006878 cellular copper ion homeostasis	6	5.19292	0.0256
	Upregulated	GO:0035434 copper ion transmembrane transport	7	4.84673	0.0171
	Upregulated	GO:0016126 sterol biosynthetic process	12	4.45108	0.000746
	Upregulated	GO:0051017 actin filament bundle assembly	6	4.45108	0.0451
	Upregulated	GO:0061572 actin filament bundle organization	6	4.45108	0.0451
	Upregulated	GO:0005992 trehalose biosynthetic process	7	4.03894	0.0383
	Upregulated	GO:0042545 cell wall modification	20	3.99456	1.06e-05
	Upregulated	GO:0019953 sexual reproduction	14	3.63505	0.00162
	Downregulated	GO:0006026 aminoglycan catabolic process	15	5.71482	4.18e-08
	Downregulated	GO:0006030 chitin metabolic process	15	5.71482	4.18e-08
	Downregulated	GO:0006032 chitin catabolic process	15	5.71482	4.18e-08
	Downregulated	GO:0046348 amino sugar catabolic process	15	5.71482	4.18e-08
	Downregulated	GO:1901072 glucosamine-containing compound catabolic process	15	5.71482	4.18e-08
	Downregulated	GO:0051410 detoxification of nitrogen compound	8	5.54165	0.000533
	Downregulated	GO:0010223 secondary shoot formation	5	5.44269	0.0174
	Downregulated	GO:0010346 shoot axis formation	5	5.44269	0.0174
	Downregulated	GO:0030638 polyketide metabolic process	9	5.27522	0.000281
	Downregulated	GO:0030639 polyketide biosynthetic process	9	5.27522	0.000281

## Sheet: S6
Table S6. Plant hormones ( Auxin and Abscisic acid) related gene expression levels using transcriptome in both grapevine rootstocks under the comparisons between different treatments: N1A0/+Fe; N1A0/-Fe; N1A1/+Fe; N1A1/-Fe.
AUXIN
	Gene ID	Description
biosynthesis	Vitvi01g00536	ANTHRANILATE SYNTHASE BETA SUBUNIT 1
	Vitvi13g00594	ASA/ASB
	Vitvi06g00617	ASA/ASB
	Vitvi14g01735	Phosphoribosylanthranilate transferase
	Vitvi01g00664	Phosphoribosylanthranilate transferase
	Vitvi02g01381	PAI
	Vitvi18g01699	PAI
	Vitvi06g00162	PAI
	Vitvi08g00133	PAI
	Vitvi08g00193	PAI
	Vitvi07g00722	PAI
	Vitvi17g00548	PAI
	Vitvi13g01773	PAI
	Vitvi13g00059	PAI
	Vitvi12g00745	IGP synthase
	Vitvi07g00047	indole synthase
	Vitvi19g00458	TSB
	Vitvi14g01281	TRYPTOPHAN SYNTHASE BETA TYPE 2
	Vitvi18g01558	TRYPTOPHAN AMINOTRANSFERASE RELATED 4
	Vitvi01g00672	TRYPTOPHAN AMINOTRANSFERASE OF ARABIDOPSIS 1
	Vitvi17g00889	TRYPTOPHAN AMINOTRANSFERASE RELATED 2
	Vitvi11g00338	YUC2
	Vitvi07g00726	YUC8
	Vitvi04g00340	YUCCA6
Transport
	Vitvi08g01346	AUX1
	Vitvi13g00019	AUX1
	Vitvi03g00122	LAX2
	Vitvi18g00310	LAX2
	Vitvi11g01186	AGR1/PIN2
	Vitvi02g00529	NRT1
	Vitvi01g00411	PIN3
	Vitvi08g00978	PIN3
	Vitvi17g00210	PIN3
	Vitvi08g00977	PIN1
	Vitvi18g01224	PIN6
	Vitvi14g01899	PIN8
	Vitvi04g01151	PIN5
Perception
	Vitvi07g00196	ABP1
	Vitvi01g01738	TIR1
	Vitvi00g04585	TIR1
Transcription factors
	Vitvi03g04099	Auxin-induced SAUR
	Vitvi18g01093	Auxin-induced SAUR
	Vitvi03g01337	Auxin-induced SAUR
	Vitvi18g01091	Auxin-induced SAUR
	Vitvi03g00075	Auxin-induced SAUR
	Vitvi04g01831	Auxin responsive SAUR protein
	Vitvi09g01982	Auxin responsive SAUR protein
	Vitvi09g01984	Auxin responsive SAUR protein
	Vitvi08g01439	Auxin responsive SAUR protein
	Vitvi07g01951	Auxin responsive SAUR protein
	Vitvi15g00910	Auxin responsive SAUR protein
	Vitvi16g01359	Auxin responsive SAUR protein
	Vitvi09g01379	Auxin responsive SAUR protein
	Vitvi02g00507	Auxin-responsive SAUR29
	Vitvi03g00064	Auxin-responsive SAUR5
	Vitvi04g01441	Auxin-responsive SAUR5
	Vitvi03g01360	Auxin-responsive SAUR11
	Vitvi03g01363	Auxin-responsive SAUR11
	Vitvi03g01364	Auxin-responsive SAUR11
	Vitvi03g04033	Auxin-responsive SAUR11
	Vitvi04g02075	Auxin-responsive SAUR11
	Vitvi03g01359	Auxin-responsive SAUR9
	Vitvi03g01367	Auxin-responsive SAUR9
	Vitvi04g02074	Auxin-responsive SAUR9
	Vitvi11g00033	Auxin-induced SAUR
	Vitvi01g01714	Auxin responsive SAUR protein
	Vitvi09g00437	RNA.regulation of transcription.AUX/IAA family
	Vitvi05g00838	RNA.regulation of transcription.AUX/IAA family
	Vitvi07g00042	RNA.regulation of transcription.AUX/IAA family
	Vitvi09g00436	RNA.regulation of transcription.AUX/IAA family
	Vitvi04g00013	RNA.regulation of transcription.AUX/IAA family
	Vitvi05g00271	RNA.regulation of transcription.AUX/IAA family
	Vitvi05g00630	RNA.regulation of transcription.AUX/IAA family
	Vitvi07g00521	RNA.regulation of transcription.AUX/IAA family
	Vitvi07g00687	RNA.regulation of transcription.AUX/IAA family
	Vitvi09g00336	RNA.regulation of transcription.AUX/IAA family
	Vitvi04g00493	RNA.regulation of transcription.AUX/IAA family
	Vitvi14g00483	RNA.regulation of transcription.AUX/IAA family
	Vitvi11g01235	RNA.regulation of transcription.AUX/IAA family
	Vitvi07g04642	RNA.regulation of transcription.AUX/IAA family
ABA
	Gene ID	Description
Synthesis	Vitvi04g01116	CYP97a
	Vitvi07g01745	ABA1
	Vitvi13g01817	ABA1
	Vitvi14g01185	ABA4
	Vitvi00g04608	NCEDs
	Vitvi04g01843	NCEDs
	Vitvi05g00963	NCEDs
	Vitvi10g00821	NCEDs
	Vitvi11g04057	NCEDs
	Vitvi08g01399	ABA2
	Vitvi08g01401	ABA2
	Vitvi08g01403	ABA2
	Vitvi08g02253	ABA2
	Vitvi08g02254	ABA2
	Vitvi08g02255	ABA2
	Vitvi08g04296	ABA2
	Vitvi13g01545	ABA2
	Vitvi19g01585	ABA3
	Vitvi06g00956	AAO3
Signalig
	Vitvi15g00997	RCAR1
	Vitvi04g00075	PYL2
	Vitvi13g00114	PYL2
	Vitvi08g00768	PYL4
	Vitvi10g00587	PYL6
	Vitvi02g00695	PYR1
	Vitvi06g00724	PYL5
	Vitvi02g00119	RCAR3
	Vitvi16g01226	RCAR3
	Vitvi02g00141	PP2CA
	Vitvi13g00344	PP2CA
	Vitvi07g02005	SnRK2
	Vitvi12g01972	SnRK2
	Vitvi18g00440	SNRK2.8
	Vitvi07g01323	SNRK2.3
Transcription factors
	Vitvi18g00784	AREB
	Vitvi04g04257	AREB
	Vitvi12g04396	AREB
	Vitvi16g04237	AREB
	Vitvi18g00784	AREB
	Vitvi13g01083	AREB
	Vitvi06g01073	AREB
	Vitvi18g01165	AREB
	Vitvi12g02596	AREB
	Vitvi04g01992	AREB
	Vitvi16g01751	AREB
	Vitvi19g02076	ABF
Activated by SnRK2
	Vitvi08g00813	RAPTOR2
	Vitvi08g02087	RAPTOR2
	Vitvi12g04396	RAPTOR2
	Vitvi01g00857	ARR-A
	Vitvi17g00732	ARR-A
	Vitvi08g02307	ARR-A
	Vitvi13g01433	ARR-A
	Vitvi13g02324	ARR-A
	Vitvi13g02325	ARR-A
	Vitvi13g02326	ARR-A
	Vitvi13g02327	ARR-A
	Vitvi13g02328	ARR-A
	Vitvi18g00260	ARR-A
	Vitvi11g00158	NPR1
	Vitvi13g00034	MOS3
	Vitvi09g00816	MOS3
Transport
	Vitvi18g01703	ABCG25
	Vitvi00g04616	ABCG40
	Vitvi01g00921	NPF4.6
	Vitvi17g00541	NPF4.6
